# Supplementary material for: Spillover Effects of a Community-Managed Marine Reserve
Source: PLoS One. 2015 Apr 30;10(4):e0111774. doi: 10.1371/journal.pone.0111774 (PMC4415971; doi:10.1371/journal.pone.0111774)
Supplement: S1 Table — (CSV) [file pone.0111774.s001.csv]

sites;sanc;spill;year;Dis;hc;sc;dca;rdc;ma;ca;oth;srr;HT;PT
V6_1T1;0;-1;2012;-4;49	66;2	25;14	87;30	38;2;0;0	42;0	42;22;8
V6_1T2;0;-1;2012;-4;49	66;2	25;14	87;30	38;2;0;0	42;0	42;34;6
V6_1T3;0;-1;2012;-4;49	66;2	25;14	87;30	38;2;0;0	42;0	42;37;9
V6_2T1;0;-1;2012;-4;27	94;6	35;20	54;41	77;2	48;0;0	5;0	33;39;1
V6_2T2;0;-1;2012;-4;27	94;6	35;20	54;41	77;2	48;0;0	5;0	33;39;0
V6_2T3;0;-1;2012;-4;27	94;6	35;20	54;41	77;2	48;0;0	5;0	33;57;0
V6_3T1;0;-1;2012;-4	3;35	92;3	08;14	17;43	25;2	58;0	08;0	5;0	42;61;0
V6_3T2;0;-1;2012;-4	3;35	92;3	08;14	17;43	25;2	58;0	08;0	5;0	42;41;0
V6_3T3;0;-1;2012;-4	3;35	92;3	08;14	17;43	25;2	58;0	08;0	5;0	42;72;2
V7_1T1;0;-1;2012;-2;64	39;0	25;22	77;7	42;2	42;0	08;2	67;0;24;0
V7_1T2;0;-1;2012;-2;64	39;0	25;22	77;7	42;2	42;0	08;2	67;0;24;1
V7_1T3;0;-1;2012;-2;64	39;0	25;22	77;7	42;2	42;0	08;2	67;0;26;0
V7_2T1;0;-1;2012;-2	3;49	2;2	34;39	29;1	92;4	75;0	92;1	59;0;10;2
V7_2T2;0;-1;2012;-2	3;49	2;2	34;39	29;1	92;4	75;0	92;1	59;0;26;0
V7_2T3;0;-1;2012;-2	3;49	2;2	34;39	29;1	92;4	75;0	92;1	59;0;16;0
V7_3T1;0;-1;2012;-2	6;68	01;0	34;22	75;1	51;4	95;0;2	44;0;23;0
V7_3T2;0;-1;2012;-2	6;68	01;0	34;22	75;1	51;4	95;0;2	44;0;30;0
V7_3T3;0;-1;2012;-2	6;68	01;0	34;22	75;1	51;4	95;0;2	44;0;39;1
V2_1T1;0;0;2012;-0	5;19	42;3	04;64	6;4	6;2	96;0;2	76;2	55;40;9
V2_1T2;0;0;2012;-0	5;19	42;3	04;64	6;4	6;2	96;0;2	76;2	55;33;5
V2_1T3;0;0;2012;-0	5;19	42;3	04;64	6;4	6;2	96;0;2	76;2	55;53;1
V2_2T1;0;0;2012;-0	8;18;2	25;57	83;2	92;12	92;0	08;5	5;0	5;88;6
V2_2T2;0;0;2012;-0	8;18;2	25;57	83;2	92;12	92;0	08;5	5;0	5;56;2
V2_2T3;0;0;2012;-0	8;18;2	25;57	83;2	92;12	92;0	08;5	5;0	5;49;0
V2_3T1;0;0;2012;-1	1;17	17;2	25;67;12	33;0	17;0;0	92;0	17;115;0
V2_3T2;0;0;2012;-1	1;17	17;2	25;67;12	33;0	17;0;0	92;0	17;125;1
V2_3T3;0;0;2012;-1	1;17	17;2	25;67;12	33;0	17;0;0	92;0	17;139;2
V8_1T1;1;0;2012;0	5;22	17;2	92;55	83;8;6	08;0;2;3;62;2
V8_1T2;1;0;2012;0	5;22	17;2	92;55	83;8;6	08;0;2;3;48;1
V8_1T3;1;0;2012;0	5;22	17;2	92;55	83;8;6	08;0;2;3;64;2
V8_2T1;1;0;2012;0	8;19	6;10	76;21	35;41	87;3	84;0;1	67;0	92;106;1
V8_2T2;1;0;2012;0	8;19	6;10	76;21	35;41	87;3	84;0;1	67;0	92;40;0
V8_2T3;1;0;2012;0	8;19	6;10	76;21	35;41	87;3	84;0;1	67;0	92;54;1
V8_3T1;1;0;2012;1	1;57	25;1;12	08;27	75;1	5;0	08;0	33;0;77;2
V8_3T2;1;0;2012;1	1;57	25;1;12	08;27	75;1	5;0	08;0	33;0;68;6
V8_3T3;1;0;2012;1	1;57	25;1;12	08;27	75;1	5;0	08;0	33;0;125;0
V1_2T1;1;1;2012;3	6;44	26;25	06;23	98;0	92;0	58;0	33;4	76;0	08;80;121
V1_2T2;1;1;2012;3	6;44	26;25	06;23	98;0	92;0	58;0	33;4	76;0	08;87;3
V1_2T3;1;1;2012;3	6;44	26;25	06;23	98;0	92;0	58;0	33;4	76;0	08;97;4
V1_1T1;1;1;2012;3	9;34	62;21	59;36	86;0	33;1	15;0	25;3	88;0	5;66;2
V1_1T2;1;1;2012;3	9;34	62;21	59;36	86;0	33;1	15;0	25;3	88;0	5;49;0
V1_1T3;1;1;2012;3	9;34	62;21	59;36	86;0	33;1	15;0	25;3	88;0	5;63;20
V1_3T1;1;1;2012;4	1;31	66;30	04;36	46;0	17;0	84;0	5;0	33;0;109;3
V1_3T2;1;1;2012;4	1;31	66;30	04;36	46;0	17;0	84;0	5;0	33;0;59;1
V1_3T3;1;1;2012;4	1;31	66;30	04;36	46;0	17;0	84;0	5;0	33;0;47;128
V3_1T1;1;1;2012;7;14	77;3	75;74	98;0	5;0	92;0;0	33;4	75;92;0
V3_1T2;1;1;2012;7;14	77;3	75;74	98;0	5;0	92;0;0	33;4	75;74;15
V3_1T3;1;1;2012;7;14	77;3	75;74	98;0	5;0	92;0;0	33;4	75;55;9
V3_2T1;1;1;2012;7;22	66;2	94;70	04;1	6;2	18;0;0	09;0	5;73;17
V3_2T2;1;1;2012;7;22	66;2	94;70	04;1	6;2	18;0;0	09;0	5;64;6
V3_2T3;1;1;2012;7;22	66;2	94;70	04;1	6;2	18;0;0	09;0	5;74;80
V3_3T1;1;1;2012;7	3;13	33;2	67;82	25;0	58;0	33;0;0	5;0	33;80;3
V3_3T2;1;1;2012;7	3;13	33;2	67;82	25;0	58;0	33;0;0	5;0	33;76;18
V3_3T3;1;1;2012;7	3;13	33;2	67;82	25;0	58;0	33;0;0	5;0	33;124;142
V1_1T1;1;1;2006;3	9;20	39106145;34	3575419;0;0	279329609;4	189944134;6	703910615;13	12849162;20	94972067;42;2
V1_1T2;1;1;2006;3	9;19	32773109;41	17647059;1	680672269;0;4	481792717;5	602240896;1	680672269;26	05042017;35;2
V1_1T3;1;1;2006;3	9;38	52242744;34	30079156;2	90237467;0	263852243;0;10	29023747;1	319261214;12	40105541;45;0
V1_2T1;1;1;2006;3	6;15	58441558;14	54545455;1	038961039;0;1	038961039;5	974025974;1	818181818;60;24;2
V1_2T2;1;1;2006;3	6;17	24137931;19	09814324;5	039787798;0;0	530503979;3	183023873;4	24403183;49	60212202;34;0
V1_2T3;1;1;2006;3	6;13	01020408;37	5;1	020408163;0;2	551020408;3	826530612;2	040816327;40	05102041;19;0
V1_3T1;1;1;2006;4	1;8;31;2	5;0	5;14	25;3	25;9	25;31	25;19;2
V1_3T2;1;1;2006;4	1;11	05527638;37	93969849;0	502512563;0;5	27638191;4	773869347;4	020100503;36	4321608;24;3
V1_3T3;1;1;2006;4	1;10;40;0;0;0;40;0;10;12;0
V2_1T1;0;0;2006;-0	5;13	65853659;14	14634146;0	975609756;0;13	65853659;10	73170732;0;46	34146341;40;0
V2_1T2;0;0;2006;-0	5;49	23857868;5	076142132;0;1	015228426;2	538071066;7	106598985;0	507614213;34	5177665;47;0
V2_1T3;0;0;2006;-0	5;26	06382979;24	46808511;2	127659574;0;9	574468085;9	042553191;6	914893617;21	80851064;39;0
V2_2T1;0;0;2006;-0	8;26	06382979;24	46808511;2	127659574;0;9	574468085;9	042553191;6	914893617;21	80851064;34;2
V2_2T2;0;0;2006;-0	8;44	86486486;17	2972973;12	43243243;0;2	702702703;3	243243243;5	405405405;12	97297297;21;0
V2_2T3;0;0;2006;-0	8;40	98360656;15	30054645;2	18579235;0;4	918032787;1	092896175;7	103825137;27	86885246;27;0
V2_3T1;0;0;2006;-1	1;18	84057971;8	695652174;0	966183575;0;0	483091787;5	314009662;6	280193237;59	42028986;43;2
V2_3T2;0;0;2006;-1	1;19	61722488;17	70334928;4	306220096;0;3	827751196;3	827751196;1	913875598;48	80382775;33;4
V2_3T3;0;0;2006;-1	1;27	96208531;13	74407583;8	530805687;0;0	473933649;1	895734597;3	791469194;40	75829384;34;1
V3_1T1;1;1;2006;7;29	61165049;4	368932039;5	339805825;0;0	970873786;6	796116505;0	970873786;50	97087379;27;23
V3_1T2;1;1;2006;7;28	01932367;16	42512077;0	483091787;0;0	483091787;7	729468599;3	381642512;42	51207729;33;15
V3_1T3;1;1;2006;7;32	32323232;11	11111111;1	515151515;0;3	03030303;0	505050505;4	04040404;47	47474747;27;3
V3_2T1;1;1;2006;7;32	32323232;11	11111111;1	515151515;0;3	03030303;0	505050505;4	04040404;47	47474747;18;56
V3_2T2;1;1;2006;7;27	91878173;10	15228426;0	507614213;0;0	507614213;8	121827411;7	614213198;45	17766497;36;12
V3_2T3;1;1;2006;7;43	06220096;17	22488038;12	44019139;0;0;5	263157895;2	392344498;19	61722488;18;59
V3_3T1;1;1;2006;7	3;24	87309645;28	42639594;2	030456853;0;0;10	15228426;1	015228426;33	50253807;22;16
V3_3T2;1;1;2006;7	3;31	88405797;15	4589372;0;0;0;2	898550725;1	449275362;48	30917874;27;24
V3_3T3;1;1;2006;7	3;32	01970443;13	30049261;2	955665025;0;0;13	30049261;2	955665025;34	97536946;11;25
V6_1T1;0;-1;2006;-4;33	33333333;5	208333333;23	95833333;0;0;4	6875;2	083333333;30	72916667;37;8
V6_1T2;0;-1;2006;-4;42	63157895;6	842105263;22	63157895;0;3	684210526;5	789473684;0	526315789;17	89473684;49;26
V6_1T6;0;-1;2006;-4;47	34042553;16	4893617;15	42553191;0;2	659574468;4	255319149;2	659574468;11	17021277;44;0
V6_2T1;0;-1;2006;-4;37	18592965;8	040201005;11	55778894;0;1	005025126;1	005025126;5	025125628;36	18090452;53;1
V6_2T2;0;-1;2006;-4;49	74358974;1	025641026;21	02564103;0;2	564102564;0;0;0;36;0
V6_2T3;0;-1;2006;-4;37	30569948;4	663212435;30	56994819;0;5	18134715;0;1	03626943;21	24352332;36;0
V6_3T1;0;-1;2006;-4	3;46	82926829;14	63414634;0	487804878;0;4	87804878;1	463414634;1	951219512;28	7804878;19;3
V6_3T2;0;-1;2006;-4	3;44	60784314;9	31372549;3	431372549;0;4	411764706;1	960784314;2	450980392;33	82352941;25;1
V6_3T6;0;-1;2006;-4	3;32	64248705;21	76165803;5	18134715;0;7	25388601;4	14507772;4	663212435;24	35233161;25;1
V1_1T1;1;1;2003;3	6;;;;;;;;;26;3
V1_1T2;1;1;2003;3	6;;;;;;;;;10;3
V1_1T3;1;1;2003;3	6;;;;;;;;;20;12
V1_2T1;1;1;2003;3	6;;;;;;;;;54;3
V1_2T2;1;1;2003;3	6;;;;;;;;;46;4
V1_2T3;1;1;2003;3	6;;;;;;;;;39;5
V1_3T1;1;1;2003;3	6;;;;;;;;;15;4
V1_3T2;1;1;2003;3	6;;;;;;;;;13;3
V1_3T3;1;1;2003;3	6;;;;;;;;;18;4
V6_1T1;0;-1;2003;-4;;;;;;;;;11;0
V6_1T2;0;-1;2003;-4;;;;;;;;;25;2
V6_1T3;0;-1;2003;-4;;;;;;;;;28;0
V6_2T1;0;-1;2003;-4;;;;;;;;;22;2
V6_2T2;0;-1;2003;-4;;;;;;;;;26;18
V6_2T3;0;-1;2003;-4;;;;;;;;;19;6
V6_3T1;0;-1;2003;-4;;;;;;;;;42;4
V6_3T2;0;-1;2003;-4;;;;;;;;;50;4
V6_3T3;0;-1;2003;-4;;;;;;;;;10;4
